# Supplementary material for: Mesenchymal stromal cells restrain the Th17 cell response via L-amino-acid oxidase within lymph nodes
Source: Cell Death Dis. 2024 Sep 2;15(9):640. doi: 10.1038/s41419-024-07024-7 (PMC11383963; doi:10.1038/s41419-024-07024-7)
Supplement: Supplementary file 5 — Table S2 [file 41419_2024_7024_MOESM5_ESM.xlsx]

## Sheet: Sheet1
Primers	Forward	Reverse
GAPDH	5′-TGAAGGTCGGTGTCAACGGATTTGGC-3′	5′-CATGTAGGCCATGAGGTCCACCAC-3′
IL4I1	5′-CGCCCGAAGACATCTACCAG-3′	5′-GATATTCCAAGAGCGTGTGCC-3′
ALU	5′-GGGATAATTTCAGCTGACTAAACAG-3′	5′-AAACGTCCACTTGCAGATTCTA-3′
Gapdh	5′-GGTTGTCTCCTGCGACTTCA-3′	5′-TGGTCCAGGGTTTCTTACTCC-3′
CCL21a	5′-CTGGAGGATAACACTGTGAGAGT-3′	5′-TGCTGAATGGCGACGGAGTTC-3′
Il17a	5′-TTTAACTCCCTTGGCGCAAAA-3′	5′-CTTTCCCTCCGCATTGACAC-3′
Il23a	5′-ATGCTGGATTGCAGAGCAGTA-3′	5′-ACGGGGCACATTATTTTTAGTCT-3′
S100a8	5′-AAATCACCATGCCCTCTACAAG-3′	5′-CCCACTTTTATCACCATCGCAA-3′
S100a9	5′-ATACTCTAGGAAGGAAGGACACC-3′	5′-TCCATGATGTCATTTATGAGGGC-3′
Cyp1a1	5′-CCCTCCTCAGGTGGTGTTTG-3′	5′-CGACAAATGAAGCAGCGTGT-3′
Il22	5′- ATGAGTTTTTCCCTTATGGGGAC-3′	5′-GCTGGAAGTTGGACACCTCAA-3′
